# Supplementary material for: Regulatory Characterization of Two Cop Systems for Copper Resistance in Pseudomonas putida
Source: Int J Mol Sci. 2025 Aug 22;26(17):8172. doi: 10.3390/ijms26178172 (PMC12428095; doi:10.3390/ijms26178172)
Supplement: Supplementary file 1 [file ijms-26-08172-s001.zip]

Archive with 1 entries (1 files):
- ijms-3791473-supplementary.pdf
